# Supplementary material for: Microstructure Evolution and Strengthening Mechanism of V-N Microalloyed Invar Alloy Processed by Mechanical Heat Treatment
Source: Materials (Basel). 2025 Aug 22;18(17):3934. doi: 10.3390/ma18173934 (PMC12429711; doi:10.3390/ma18173934)
Supplement: Supplementary file 1 [file materials-18-03934-s001.zip]

Archive with 1 entries (1 files):
- materials-3784070-supplementary.pdf
